# Supplementary material for: Effects of long-term norepinephrine treatment on normal immortalized ovarian and fallopian tube cells
Source: Sci Rep. 2021 Jul 12;11:14334. doi: 10.1038/s41598-021-93506-z (PMC8275603; doi:10.1038/s41598-021-93506-z)
Supplement: Supplementary file 2 — Supplementary Information 2. [file 41598_2021_93506_MOESM2_ESM.xlsx]

## Sheet: Comments
Supplementary Table 1: Total number of reads and alignment rate per RNA-Seq library
283_s1_10uM	iFTSEC283 cells treated with 10 μM NE (replicate 1)
283_s2_10uM	iFTSEC283 cells treated with 10 μM NE (replicate 2)
283_s3_10uM	iFTSEC283 cells treated with 10 μM NE (replicate 3)
283_s1_UT	iFTSEC283 cells treated with vehicle control (H20) (replicate 1)
283_s2_UT	iFTSEC283 cells treated with vehicle control (H20) (replicate 2)
283_s3_UT	iFTSEC283 cells treated with vehicle control (H20) (replicate 3)
283_p53_s1_10uM	iFTSEC283p53R175H cells treated with 10 μM NE (replicate 1)
283_p53_s2_10uM	iFTSEC283p53R175H cells treated with 10 μM NE (replicate 2)
283_p53_s3_10uM	iFTSEC283p53R175H cells treated with 10 μM NE (replicate 3)
283_p53_s1_UT	iFTSEC283p53R175H cells treated with vehicle control (H20) (replicate 1)
283_p53_s2_UT	iFTSEC283p53R175H cells treated with vehicle control (H20) (replicate 2)
283_p53_s3_UT	iFTSEC283p53R175H cells treated with vehicle control (H20) (replicate 3)
Supplementary Table 2: Differentially expressed genes in iFTSEC283 cells (mock versus 10µM NE treated)
Column headings:
Gene
baseMean
log2FoldChange
lfcSE
stat
pvalue
padj
Supplementary Table 3: Normalized counts of p53 target genes in iFTSEC283 cells (three replicates each; mock versus 10µM NE)
Column headings:
Gene
283_s1_10uM	iFTSEC283 cells treated with 10 μM NE (replicate 1)
283_s2_10uM	iFTSEC283 cells treated with 10 μM NE (replicate 2)
283_s3_10uM	iFTSEC283 cells treated with 10 μM NE (replicate 3)
283_s1_UT	iFTSEC283 cells treated with vehicle control (H20) (replicate 1)
283_s2_UT	iFTSEC283 cells treated with vehicle control (H20) (replicate 2)
283_s3_UT	iFTSEC283 cells treated with vehicle control (H20) (replicate 3)
baseMean
Supplementary Table 4: Normalized counts of p53 target genes in iFTSEC283 p53R175H cells (three replicates each; mock versus 10µM NE)
Column headings:
Gene
283_p53_s1_10uM	iFTSEC283p53R175H cells treated with 10 μM NE (replicate 1)
283_p53_s2_10uM	iFTSEC283p53R175H cells treated with 10 μM NE (replicate 2)
283_p53_s3_10uM	iFTSEC283p53R175H cells treated with 10 μM NE (replicate 3)
283_p53_s1_UT	iFTSEC283p53R175H cells treated with vehicle control (H20) (replicate 1)
283_p53_s2_UT	iFTSEC283p53R175H cells treated with vehicle control (H20) (replicate 2)
283_p53_s3_UT	iFTSEC283p53R175H cells treated with vehicle control (H20) (replicate 3)
baseMean
Supplementary Table 5: Differentially expressed genes iniFTSEC283 p53R175H cells (mock versus 10µM NE treated)
Column headings: see legend for Supplementary Table 2
Supplementary Table 6: GO biological process analysis of upregulated genes in iFTSEC283 cells (mock versus 10 μM NE treated)
Analysis Type:	PANTHER Overrepresentation Test (Released 20200728)
Annotation Version and Release Date:	GO Ontology database DOI: 10.5281/zenodo.3980761 Released 2020-08-10
Analyzed List:	Client Text Box Input (Homo sapiens)
Reference List:	Homo sapiens (all genes in database)
Test Type:	BINOMIAL
Correction:	FDR
Column headings:
GO biological process complete
Homo sapiens - REFLIST (20851)
Client Text Box Input (53)
Expected
over/under
fold Enrichment
raw P-value
FDR
Supplementary Table 7: GO cellular component analysis of upregulated genes in iFTSEC283 cells (mock versus 10 μM NE treated)
Analysis Type:	PANTHER Overrepresentation Test (Released 20200728)
Annotation Version and Release Date:	GO Ontology database DOI: 10.5281/zenodo.4081749 Released 2020-10-09
Analyzed List:	Client Text Box Input (Homo sapiens)
Reference List:	Homo sapiens (all genes in database)
Test Type:	BINOMIAL
Correction:	FDR
Column headings: see legend for Supplementary Table 6
Supplementary Table 8: Panther Protein class analysis of upregulated genes in iFTSEC283 cells (mock versus 10 μM NE treated)
Analysis Type:	PANTHER Overrepresentation Test (Released 20200728)
Annotation Version and Release Date:	PANTHER version 15.0 Released 2020-02-14
Analyzed List:	Client Text Box Input (Homo sapiens)
Reference List:	Homo sapiens (all genes in database)
Test Type:	BINOMIAL
Correction:	FDR
Column headings: see legend for Supplementary Table 6
Supplementary Table 9: Reactome pathways analysis of upregulated genes in iFTSEC283 cells (mock versus 10 μM NE treated)
Analysis Type:	PANTHER Overrepresentation Test (Released 20200728)
Annotation Version and Release Date:	Reactome version 65 Released 2019-12-22
Analyzed List:	Client Text Box Input (Homo sapiens)
Reference List:	Homo sapiens (all genes in database)
Test Type:	BINOMIAL
Correction:	FDR
Column headings: see legend for Supplementary Table 6
Supplementary Table 10: GO biological process analysis of downregulated genes in iFTSEC283 cells (mock versus 10 μM NE treated)
Analysis Type:	PANTHER Overrepresentation Test (Released 20200728)
Annotation Version and Release Date:	GO Ontology database DOI: 10.5281/zenodo.4081749 Released 2020-10-09
Analyzed List:	Client Text Box Input (Homo sapiens)
Reference List:	Homo sapiens (all genes in database)
Test Type:	BINOMIAL
Correction:	FDR
Column headings: see legend for Supplementary Table 6
Supplementary Table 11: Reactome pathways analysis of downregulated genes in iFTSEC283 cells (mock versus 10 μM NE treated)
Analysis Type:	PANTHER Overrepresentation Test (Released 20200728)
Annotation Version and Release Date:	Reactome version 65 Released 2019-12-22
Analyzed List:	Client Text Box Input (Homo sapiens)
Reference List:	Homo sapiens (all genes in database)
Test Type:	BINOMIAL
Correction:	FDR
Column headings: see legend for Supplementary Table 6
Supplementary Table 12: GO biological process analysis of differentially expressed genes in iFTSEC283 p53R175H cells (mock versus 10 μM NE treated)
Analysis Type:	PANTHER Overrepresentation Test (Released 20200728)
Annotation Version and Release Date:	GO Ontology database DOI: 10.5281/zenodo.4081749 Released 2020-10-09
Analyzed List:	Client Text Box Input (Homo sapiens)
Reference List:	Homo sapiens (all genes in database)
Test Type:	BINOMIAL
Correction:	FDR
Column headings: see legend for Supplementary Table 6
Supplementary Table 13: GO molecular function analysis of differentially expressed genes in iFTSEC283 p53R175H cells (mock versus 10 μM NE treated)
Analysis Type:	PANTHER Overrepresentation Test (Released 20200728)
Annotation Version and Release Date:	GO Ontology database DOI: 10.5281/zenodo.4081749 Released 2020-10-09
Analyzed List:	Client Text Box Input (Homo sapiens)
Reference List:	Homo sapiens (all genes in database)
Test Type:	BINOMIAL
Correction:	FDR
Column headings: see legend for Supplementary Table 6
Supplementary Table 14: GO cellular component analysis of differentially expressed genes in iFTSEC283 p53R175H cells (mock versus 10 μM NE treated)
Analysis Type:	PANTHER Overrepresentation Test (Released 20200728)
Annotation Version and Release Date:	GO Ontology database DOI: 10.5281/zenodo.4081749 Released 2020-10-09
Analyzed List:	Client Text Box Input (Homo sapiens)
Reference List:	Homo sapiens (all genes in database)
Test Type:	BINOMIAL
Correction:	FDR
Column headings: see legend for Supplementary Table 6
Supplementary Table 15: Enriched regulatory motifs (ranked by z-score) in the differentially expressed genes of iFTSEC283 cells (mock versus 10µM NE treated)
Column headings:
TF
JASPAR ID
Class
Family
Tax Group
IC
GC Content
Target gene hits
Target gene non-hits
Background gene hits
Background gene non-hits
Target TFBS hits	MA0147.1
Target TFBS nucleotide rate	Zipper-Type
Background TFBS hits	Helix-Loop-Helix
Background TFBS nucleotide rate	vertebrates
Z-score	11.157
Fisher score
Supplementary Table 16: Enriched regulatory motifs (ranked by z-score) in the differentially expressed genes of iFTSEC283 p53R175H cells (mock versus 10µM NE treated)
Column headings: see Supplementary Table 18
Supplementary Table 17: Differentially expressed genes of iFTSEC283 cells containing Myc regulatory motif (mock versus 10µM NE treated)
Myc
JASPAR ID:
Class:
Family:
Tax group:
Information content:
Conserved Myc Binding Sites
Table headings:
Gene ID(s)
Ensembl ID(s)
Chr
Start
End
Strand
Nearest TSS
TFBS Start
TFBS End
TFBS Rel. Start
TFBS Rel. End
TFBS Strand
Abs. Score
Rel. Score
TFBS Sequence

## Sheet: STable 1
Supplementary Table 1: Total number of reads and alignment rate per RNA-Seq library
Sample Number	Sample ID	Sample Name (FASTQ file)	Total number of reads (RNA-Seq)	Alignment rate (%)
1	013_RNA_Monteiro_CICPT_1292	283_s1_10uM	35439694	95.42
2	014_RNA_Monteiro_CICPT_1292	283_s2_10uM	30212959	94.21
3	015_RNA_Monteiro_CICPT_1292	283_s3_10uM	42,520,26	97.04
4	016_RNA_Monteiro_CICPT_1292	283_s1_UT	21,303,36	96.73
5	017_RNA_Monteiro_CICPT_1292	283_s2_UT	34,278,75	97.29
6	018_RNA_Monteiro_CICPT_1292	283_s3_UT	38732244	97.11
7	019_RNA_Monteiro_CICPT_1292	283_p53_s1_10uM	46855034	97.02
8	020_RNA_Monteiro_CICPT_1292	283_p53_s2_10uM	35025454	97.1
9	021_RNA_Monteiro_CICPT_1292	283_p53_s3_10uM	22064244	96.59
10	022_RNA_Monteiro_CICPT_1292	283_p53_s1_UT	23599444	96.92
11	023_RNA_Monteiro_CICPT_1292	283_p53_s2_UT	28033555	97.22
12	024_RNA_Monteiro_CICPT_1292	283_p53_s3_UT	35205768	97.08

## Sheet: STable 2
Supplementary Table 2: Differentially expressed genes in iFTSEC283 cells (mock versus 10µM NE treated)
Gene	baseMean	log2FoldChange	lfcSE	stat	pvalue	padj
EPB41L3	1000.93	7.30462	1.40638	5.19391	2.05927e-07	0.000129912
PTGES	9.84194	6.67662	1.62387	4.11154	3.93024e-05	0.0106956
Y_RNA	7.01767	6.18431	1.82776	3.38355	0.000715559	0.0899189
RP11-327P2.5	6.81131	6.13993	1.81699	3.37918	0.000727036	0.090094
CTD-2286N8.2	13.9228	4.36773	1.17122	3.7292	0.000192085	0.0370271
PLAC8	81.7074	3.61446	0.635289	5.68947	1.27436e-08	1.17912e-05
OSBP2	90.5612	3.45987	0.585718	5.90706	3.48277e-09	4.02811e-06
RN7SL471P	147.238	3.19142	0.433252	7.3662	1.75558e-13	8.12192e-10
HSD17B2	114.5	2.90826	0.511135	5.68981	1.27179e-08	1.17912e-05
NPTX1	1425.32	2.5218	0.218322	11.5508	7.30983e-31	5.07266e-27
CNR1	85.0136	2.46072	0.609746	4.03565	5.44514e-05	0.0134952
SVIL	88.156	2.02383	0.58012	3.48863	0.000485496	0.0687571
PLAU	181.278	1.9486	0.35294	5.52104	3.36998e-08	2.75129e-05
LIMS2	135.394	1.85042	0.327717	5.64641	1.63836e-08	1.42118e-05
KIAA1199	212.866	1.82769	0.36148	5.05614	4.27831e-07	0.000258168
PLCB4	1382.14	1.63901	0.473616	3.46062	0.00053893	0.0747981
PLEKHA7	515.352	1.57422	0.290804	5.41335	6.18567e-08	4.52556e-05
KRT7	206.341	1.51452	0.409223	3.70097	0.000214776	0.040834
MCAM	624.97	1.50931	0.2379	6.3443	2.23446e-10	3.8765e-07
KRT80	60.2073	1.50334	0.450922	3.33392	0.000856302	0.0990472
ARL10	140.123	1.3625	0.330786	4.11897	3.80575e-05	0.010564
TES	365.604	1.22026	0.24385	5.00414	5.61118e-07	0.00032449
GATA3	217.786	1.21085	0.277529	4.36296	1.28315e-05	0.00456638
FHOD3	623.733	1.17856	0.297527	3.96119	7.45765e-05	0.016968
EDN1	460.543	1.16016	0.191183	6.06832	1.29254e-09	1.63083e-06
ID1	912.76	1.12458	0.194127	5.79301	6.91377e-09	7.38125e-06
HIST1H3J	727.635	1.09394	0.273395	4.00132	6.29909e-05	0.0150733
HIST1H2BE	349.266	0.981898	0.258868	3.79304	0.000148811	0.0312932
CD55	936.269	0.965115	0.209397	4.60903	4.0456e-06	0.00199547
ATOH8	592.805	0.938256	0.20127	4.66168	3.13633e-06	0.00164075
HIST1H2BB	760.515	0.878948	0.263125	3.34042	0.000836522	0.0990472
ID2	283.367	0.875934	0.254142	3.44663	0.000567618	0.0764851
DNAJB9	498.499	0.867404	0.214304	4.04755	5.17575e-05	0.0131675
ANKRD1	7469.96	0.861167	0.188436	4.57009	4.87524e-06	0.00218269
NEDD4L	537.985	0.848566	0.219	3.87473	0.000106742	0.022792
PCDH9	2478.86	0.832139	0.205688	4.04564	5.21803e-05	0.0131675
IL7R	1799.58	0.827255	0.196859	4.20227	2.64246e-05	0.00822998
HIST1H2AL	3212.76	0.826447	0.220232	3.75262	0.000174994	0.0346964
ID3	2896.97	0.765525	0.164344	4.65807	3.1919e-06	0.00164075
HIST1H2AH	2906.09	0.705821	0.208429	3.38639	0.000708185	0.0899189
BTN2A1	1023.92	0.700483	0.19138	3.66016	0.000252056	0.0454322
ANGPT1	2403.44	0.684549	0.174791	3.91639	8.98842e-05	0.020121
RCAN1	1720.37	0.682284	0.171394	3.98079	6.86875e-05	0.0161579
RN7SL3	67752	0.66098	0.143605	4.60275	4.1695e-06	0.00199547
ATF5	721.411	0.656553	0.17356	3.78285	0.000155042	0.0316446
MUL1	1101.6	0.636236	0.16338	3.8942	9.85225e-05	0.0217047
HSD17B10	674.133	0.625227	0.165187	3.78495	0.000153737	0.0316446
STC2	12346.2	0.622239	0.174388	3.56812	0.000359546	0.0573579
MYL6	8131.71	0.613877	0.1549	3.96306	7.39947e-05	0.016968
TPM2	20733.7	0.591202	0.156533	3.77685	0.000158823	0.0319464
FAM167A	2682.19	0.566782	0.13349	4.24589	2.17731e-05	0.00737046
TP53I3	1140.15	0.550262	0.15352	3.5843	0.000337985	0.0551869
SERPINE1	374017	0.474633	0.137607	3.4492	0.000562257	0.0764851
PVRL3	5654.45	0.451468	0.134334	3.36079	0.00077719	0.0954568
CSRP1	5452.57	0.419723	0.118229	3.55008	0.000385115	0.0600564
CTPS1	3707.29	0.416774	0.121147	3.44023	0.000581227	0.0768271
IRF2BP2	2783.23	-0.402945	0.120026	-3.35714	0.000787518	0.0958769
TRHDE	3391.38	-0.453172	0.132694	-3.41516	0.000637451	0.0819184
LIX1L	1975.17	-0.454549	0.136466	-3.33085	0.000865828	0.0993126
PDGFRA	2142.81	-0.495217	0.143817	-3.44339	0.000574475	0.0766648
FADS1	2736.46	-0.495398	0.148497	-3.33609	0.000849647	0.0990472
FDFT1	1274.18	-0.511011	0.145823	-3.50433	0.000457756	0.0668758
VEGFB	1064.82	-0.514294	0.153877	-3.34225	0.000831034	0.0990472
RP11-572C15.6	3236.53	-0.516801	0.142307	-3.63161	0.000281662	0.0494833
MAN1A1	1349.04	-0.519105	0.147582	-3.51741	0.000435784	0.064343
APOBEC3C	2076.2	-0.530731	0.144585	-3.67072	0.000241872	0.0447591
SPATS2	1546.4	-0.532344	0.146446	-3.63509	0.000277882	0.0494451
GFPT2	2118.26	-0.537678	0.126277	-4.25793	2.0633e-05	0.00715912
CD109	2998.86	-0.546399	0.130093	-4.20006	2.66841e-05	0.00822998
FAM189B	721.931	-0.554082	0.163824	-3.38217	0.000719144	0.0899189
EEF2K	983.907	-0.565476	0.158939	-3.55782	0.000373941	0.0589765
KIF3C	892.062	-0.578089	0.173873	-3.32478	0.00088488	0.0998476
TRIM5	710.613	-0.60243	0.17628	-3.41747	0.000632068	0.0819184
THBS2	3451.85	-0.605108	0.142948	-4.23305	2.30539e-05	0.00749491
CDKN1A	3635.04	-0.606738	0.147036	-4.12647	3.68377e-05	0.0104341
TGFB1	3219.21	-0.608528	0.151153	-4.0259	5.67579e-05	0.01382
NFIX	5362.4	-0.618831	0.149157	-4.14887	3.34122e-05	0.00966101
KCNG1	1607.82	-0.622807	0.181251	-3.43615	0.000590045	0.0772569
SLC6A6	2200.78	-0.624666	0.140998	-4.43032	9.40935e-06	0.00352952
NMNAT2	952.136	-0.636873	0.17752	-3.58763	0.000333703	0.0551366
TTC3	6684.91	-0.637757	0.150719	-4.23143	2.32208e-05	0.00749491
TFPI2	10986.6	-0.652924	0.138272	-4.72202	2.33515e-06	0.00129638
GPR161	498.239	-0.688203	0.190649	-3.60979	0.00030644	0.0525071
FGD1	468.112	-0.698861	0.197069	-3.54627	0.000390719	0.0602532
RNF150	1397.43	-0.700753	0.159663	-4.38895	1.13898e-05	0.00415997
SIX4	691.307	-0.733011	0.202629	-3.6175	0.000297461	0.0516057
HSPB6	7491.32	-0.739102	0.164761	-4.4859	7.26067e-06	0.00287917
IVNS1ABP	1320.82	-0.739976	0.164766	-4.49107	7.08671e-06	0.00287917
MSMO1	530.654	-0.749866	0.209656	-3.57666	0.000348019	0.0561646
F2RL2	865.572	-0.76336	0.183346	-4.16348	3.13427e-05	0.00945663
PPARA	465.16	-0.776394	0.208177	-3.7295	0.00019186	0.0370271
LDLR	1838.71	-0.824757	0.156762	-5.26121	1.43109e-07	9.45813e-05
LTBP4	595.176	-0.826395	0.236575	-3.49315	0.00047735	0.0683004
SREBF2	1426.29	-0.832037	0.181177	-4.59241	4.38152e-06	0.00202704
MEG3	1002.12	-0.842574	0.185627	-4.53908	5.65004e-06	0.00245053
MFHAS1	186.842	-0.900015	0.269565	-3.33877	0.000841491	0.0990472
NPAS2	524.245	-0.919228	0.260103	-3.53409	0.000409187	0.0624077
BHLHE41	248.301	-0.930807	0.252033	-3.6932	0.00022145	0.0415338
TNC	3388.18	-0.932353	0.137554	-6.77807	1.21789e-11	4.22576e-08
VAT1L	1032.37	-0.946495	0.176314	-5.36825	7.95049e-08	5.51724e-05
LIF	225.335	-1.07501	0.307455	-3.49648	0.000471439	0.0681573
MALAT1	88571	-1.08224	0.176857	-6.11927	9.40077e-10	1.30473e-06
TMEM154	363.551	-1.08815	0.241937	-4.49765	6.87083e-06	0.00287917
INSIG1	1747.7	-1.16682	0.190305	-6.1313	8.71647e-10	1.30473e-06
UST	141.161	-1.25018	0.301153	-4.15132	3.30556e-05	0.00966101
MMP1	10400.9	-1.27138	0.189044	-6.72534	1.75185e-11	4.86278e-08
TMEM8B	146.325	-1.32654	0.375874	-3.52922	0.00041678	0.0628749
AC112721.2	152.43	-1.36263	0.334098	-4.07853	4.53207e-05	0.011868
STARD4	455.81	-1.48355	0.230698	-6.43072	1.27004e-10	2.51812e-07
SEPT5	67.3414	-1.54253	0.463804	-3.32582	0.00088158	0.0998476
AC112721.1	59.8892	-1.8758	0.482544	-3.88731	0.000101363	0.0219815
KCNJ2	159.98	-2.05181	0.379048	-5.41307	6.19537e-08	4.52556e-05
ABCC9	398.14	-2.15381	0.325025	-6.62658	3.43543e-11	7.94672e-08
FBXL16	47.6841	-2.35637	0.575512	-4.09439	4.23277e-05	0.0112974
C1orf54	39.776	-2.80425	0.630576	-4.44712	8.70297e-06	0.00335524
CTD-2207P18.2	23.849	-2.919	0.838434	-3.4815	0.000498621	0.0699026
SCD	319.407	-3.57394	0.27259	-13.111	2.84634e-39	3.95043e-35
C12orf79	12.3901	-4.18355	1.18905	-3.51838	0.000434185	0.064343
ABCG2	10.6677	-4.53851	1.36132	-3.3339	0.000856378	0.0990472
SOBP	11.6313	-4.66211	1.35156	-3.44944	0.000561749	0.0764851
PLAC1	9.70256	-5.80671	1.61781	-3.58924	0.000331643	0.0551366
IZUMO4	9.8325	-5.85147	1.5981	-3.66152	0.000250724	0.0454322
CCDC110	7.1282	-6.3648	1.76959	-3.59676	0.000322206	0.0545353

## Sheet: STable 3
Supplementary Table 3: Normalized counts of p53 target genes in iFTSEC283 cells (three replicates each; mock versus 10µM NE)
Gene	283_s1_10μM	283_s2_10μM	283_s3_10μM	283_s1_UT	283_s2_UT	283_s3_UT	baseMean
TP53	1205.47	1484.42	1474.34	1452.88	1524.69	1521.44	1443.87
TP53I3	1460.62	1227.56	1377.68	864.276	1011.57	899.189	1140.15
APOBEC3C	1488.54	1921.07	1685.54	2622.63	2336.51	2402.9	2076.2
BBC3 (PUMA)	23.108	18.194	65.797	84.9374	86.1301	112.293	65.0766
CDKN1A	2839.4	2480.81	3324.78	4075.51	4191.05	4898.68	3635.04

## Sheet: STable 4
Supplementary Table 4: Normalized counts of p53 target genes in iFTSEC283 p53R175H cells (three replicates each; mock versus 10µM NE)
Gene	283_p53_s1_10uM	283_p53_s2_10uM	283_p53_s3_10uM	283_p53_s1_UT	283_p53_s2_UT	283_p53_s3_UT	baseMean
TP53	32213.6	28160.9	23418.1	24916.6	26354.7	27803.1	27144.5
TP53I3	864.057	939.13	1045.07	924.958	958.936	852.408	930.759
APOBEC3C	1409.47	1531.08	1456.38	1518.53	1234.98	1686.97	1472.9
BBC3 (PUMA)	21.8423	27.7746	26.5813	41.2571	29.9321	27.1955	29.0972
CDKN1A	1214.18	942.601	1084.24	1549.14	921.244	1245.04	1159.41

## Sheet: STable 5
Supplementary Table 5: Differentially expressed genes iniFTSEC283 p53R175H cells (mock versus 10µM NE treated)
Gene	baseMean	log2FoldChange	lfcSE	stat	pvalue	padj
PLAC8	63.6004	1.97657	0.493227	4.00743	6.13831e-05	0.038343
MCAM	186.064	1.61343	0.248653	6.48867	8.66002e-11	2.16379e-07
MAPK13	78.1581	1.51593	0.330367	4.58863	4.46164e-06	0.0050672
COBLL1	277.905	1.47158	0.239415	6.14656	7.91822e-10	1.6487e-06
LRRC17	464.987	1.09705	0.150456	7.29151	3.06506e-13	9.57296e-10
PLAU	852.669	0.936077	0.170908	5.47707	4.32433e-08	7.7177e-05
KYNU	419.436	0.645658	0.14606	4.42051	9.84701e-06	0.00878705
KRT18	2851.03	0.436963	0.0977408	4.47063	7.79901e-06	0.00811942
ITGA2	4327.95	0.382147	0.0858802	4.44977	8.59618e-06	0.00826093
HIST1H2AJ	2560.94	0.351522	0.0845424	4.15794	3.21137e-05	0.0222887
LOX	9310.21	-0.319006	0.0732726	-4.35368	1.33868e-05	0.0104526
CITED2	3140.87	-0.322304	0.0783182	-4.11531	3.86661e-05	0.025424
FBLN5	1845.05	-0.351332	0.0937426	-3.74783	0.00017837	0.0968857
CYR61	51412.7	-0.354706	0.0944977	-3.75359	0.000174318	0.0968857
EGR1	3396.92	-0.472256	0.0994103	-4.75057	2.02841e-06	0.00253409
DUSP1	2645.21	-0.507986	0.0962076	-5.2801	1.2911e-07	0.000201622
AHNAK2	1191.26	-0.603766	0.114941	-5.25284	1.4977e-07	0.000207897
SCARA3	1204.52	-0.609705	0.139397	-4.37387	1.22065e-05	0.0101664
DSP	2455.03	-0.737934	0.0950768	-7.76145	8.39616e-15	3.49644e-11
BGN	1833.72	-1.03539	0.112373	-9.21388	3.14544e-20	1.9648e-16
ABI3BP	1517.15	-1.20989	0.303769	-3.98292	6.80724e-05	0.0404966
POSTN	886.786	-1.86558	0.162871	-11.4543	2.23756e-30	2.79539e-26
RCAN2	27.0212	-3.07217	0.725549	-4.23426	2.29302e-05	0.016851

## Sheet: STable 6
Supplementary Table 6: GO biological process analysis of upregulated genes in iFTSEC283 cells (mock versus 10 μM NE treated)
GO biological process complete	Homo sapiens - REFLIST (20851)	Client Text Box Input (53)	Expected	over/under	fold Enrichment	raw P-value	FDR
anatomical structure development (GO:0048856)	5497	30	13.97	+	2.15	3.15e-06	0.01
regulation of apoptotic process (GO:0042981)	1561	15	3.97	+	3.78	5.21e-06	0.0103
system development (GO:0048731)	4516	28	11.48	+	2.44	6.59e-07	0.0105
regulation of programmed cell death (GO:0043067)	1583	15	4.02	+	3.73	6.17e-06	0.0109
anatomical structure formation involved in morphogenesis (GO:0048646)	899	12	2.29	+	5.25	2.1e-06	0.0111
developmental process (GO:0032502)	5952	31	15.13	+	2.05	5.14e-06	0.0117
cellular developmental process (GO:0048869)	3835	25	9.75	+	2.56	1.65e-06	0.0131
cell differentiation (GO:0030154)	3781	24	9.61	+	2.5	5.02e-06	0.0133
multicellular organism development (GO:0007275)	5115	28	13	+	2.15	8.93e-06	0.0142
muscle tissue development (GO:0060537)	301	7	0.77	+	9.15	1.13e-05	0.0149
circulatory system development (GO:0072359)	880	11	2.24	+	4.92	1.11e-05	0.0161
regulation of developmental process (GO:0050793)	2668	19	6.78	+	2.8	1.62e-05	0.0184
regulation of cell death (GO:0010941)	1714	15	4.36	+	3.44	1.6e-05	0.0196
anatomical structure morphogenesis (GO:0009653)	2199	17	5.59	+	3.04	1.88e-05	0.0199
actin filament-based process (GO:0030029)	607	9	1.54	+	5.83	2.08e-05	0.0207
regulation of smooth muscle cell-matrix adhesion (GO:2000097)	3	2	0.01	+	> 100	2.84e-05	0.0265
positive regulation of cell differentiation (GO:0045597)	1010	11	2.57	+	4.28	3.95e-05	0.0331
circadian rhythm (GO:0007623)	147	5	0.37	+	13.38	3.77e-05	0.0333
cell development (GO:0048468)	1656	14	4.21	+	3.33	4.85e-05	0.035
regulation of cell population proliferation (GO:0042127)	1670	14	4.24	+	3.3	5.32e-05	0.0352
tube morphogenesis (GO:0035239)	669	9	1.7	+	5.29	4.44e-05	0.0353
positive regulation of cell migration (GO:0030335)	526	8	1.34	+	5.98	5.28e-05	0.0365
regulation of cell differentiation (GO:0045595)	1883	15	4.79	+	3.13	4.82e-05	0.0365
negative regulation of endothelial cell apoptotic process (GO:2000352)	30	3	0.08	+	39.34	6.61e-05	0.0404
regulation of multicellular organismal process (GO:0051239)	3243	20	8.24	+	2.43	7.3e-05	0.0414
negative regulation of transcription, DNA-templated (GO:0045892)	1297	12	3.3	+	3.64	8.09e-05	0.0428
positive regulation of cell motility (GO:2000147)	551	8	1.4	+	5.71	7.29e-05	0.0429
positive regulation of cellular component movement (GO:0051272)	568	8	1.44	+	5.54	8.99e-05	0.0433
striated muscle tissue development (GO:0014706)	286	6	0.73	+	8.25	8.8e-05	0.0437
animal organ development (GO:0048513)	3266	20	8.3	+	2.41	8.08e-05	0.0443
positive regulation of locomotion (GO:0040017)	566	8	1.44	+	5.56	8.78e-05	0.045
negative regulation of RNA biosynthetic process (GO:1902679)	1342	12	3.41	+	3.52	0.000112	0.0494
tissue development (GO:0009888)	1781	14	4.53	+	3.09	0.000107	0.0498
negative regulation of nucleic acid-templated transcription (GO:1903507)	1340	12	3.41	+	3.52	0.00011	0.0501
negative regulation of biological process (GO:0048519)	5618	28	14.28	+	1.96	5.76e-05	0.0366
multicellular organismal process (GO:0032501)	7139	35	18.15	+	1.93	2.34e-06	0.00929

## Sheet: STable 7
Supplementary Table 7: GO cellular component analysis of upregulated genes in iFTSEC283 cells (mock versus 10 μM NE treated)
GO cellular component complete	Homo sapiens - REFLIST (20851)	Client Text Box Input (53)	Expected	over/under	fold Enrichment	raw P-value	FDR
nucleosome (GO:0000786)	76	5	0.19	+	25.88	1.6e-06	0.0032
DNA packaging complex (GO:0044815)	84	5	0.21	+	23.42	2.59e-06	0.0026
protein-DNA complex (GO:0032993)	179	5	0.45	+	10.99	9.5e-05	0.0476
anchoring junction (GO:0070161)	835	10	2.12	+	4.71	4.25e-05	0.0284

## Sheet: STable 8
Supplementary Table 8: Panther Protein class analysis of upregulated genes in iFTSEC283 cells (mock versus 10 μM NE treated)
PANTHER Protein Class	Homo sapiens - REFLIST (20851)	Client Text Box Input (53)	Expected	over/under	fold Enrichment	raw P-value	FDR
histone (PC00118)	55	4	0.14	+	28.61	1.28e-05	0.00249

## Sheet: STable 9
Supplementary Table 9: Reactome pathways analysis of upregulated genes in iFTSEC283 cells (mock versus 10 μM NE treated)
Reactome pathways	Homo sapiens - REFLIST (20851)	Client Text Box Input (53)	Expected	over/under	fold Enrichment	raw P-value	FDR
Dissolution of Fibrin Clot (R-HSA-75205)	13	2	0.03	+	60.53	0.000524	0.0461
RNA Polymerase I Promoter Opening (R-HSA-73728)	32	3	0.08	+	36.88	7.99e-05	0.0203
DNA methylation (R-HSA-5334118)	34	3	0.09	+	34.71	9.56e-05	0.0218
Activated PKN1 stimulates transcription of AR (androgen receptor) regulated genes KLK2 and KLK3 (R-HSA-5625886)	36	3	0.09	+	32.78	0.000113	0.0235
HDACs deacetylate histones (R-HSA-3214815)	60	5	0.15	+	32.78	5.05e-07	0.00115
SIRT1 negatively regulates rRNA expression (R-HSA-427359)	37	3	0.09	+	31.9	0.000122	0.0215
PRC2 methylates histones and DNA (R-HSA-212300)	42	3	0.11	+	28.1	0.000178	0.029
Condensation of Prophase Chromosomes (R-HSA-2299718)	42	3	0.11	+	28.1	0.000178	0.027
ERCC6 (CSB) and EHMT2 (G9a) positively regulate rRNA expression (R-HSA-427389)	45	3	0.11	+	26.23	0.000217	0.031
RHO GTPases activate PKNs (R-HSA-5625740)	63	4	0.16	+	24.98	2.17e-05	0.00707
HCMV Late Events (R-HSA-9610379)	79	5	0.2	+	24.9	1.93e-06	0.0022
RMTs methylate histone arginines (R-HSA-3214858)	49	3	0.12	+	24.09	0.000278	0.0353
Meiotic recombination (R-HSA-912446)	56	3	0.14	+	21.08	0.00041	0.0446
Transcriptional regulation of granulopoiesis (R-HSA-9616222)	58	3	0.15	+	20.35	0.000454	0.0472
B-WICH complex positively regulates rRNA expression (R-HSA-5250924)	58	3	0.15	+	20.35	0.000454	0.0451
RNA Polymerase I Promoter Escape (R-HSA-73772)	59	3	0.15	+	20	0.000477	0.0454
Formation of the beta-catenin:TCF transactivating complex (R-HSA-201722)	60	3	0.15	+	19.67	0.000501	0.0458
HCMV Early Events (R-HSA-9609690)	100	5	0.25	+	19.67	6.01e-06	0.00458
Pre-NOTCH Transcription and Translation (R-HSA-1912408)	62	3	0.16	+	19.04	0.000551	0.0466
HATs acetylate histones (R-HSA-3214847)	108	5	0.27	+	18.21	8.7e-06	0.00497
RUNX1 regulates transcription of genes involved in differentiation of HSCs (R-HSA-8939236)	98	4	0.25	+	16.06	0.000119	0.0226
HCMV Infection (R-HSA-9609646)	124	5	0.32	+	15.86	1.68e-05	0.00641
Estrogen-dependent gene expression (R-HSA-9018519)	118	4	0.3	+	13.34	0.000241	0.0323
Ub-specific processing proteases (R-HSA-5689880)	204	6	0.52	+	11.57	1.36e-05	0.0062
Deubiquitination (R-HSA-5688426)	281	6	0.71	+	8.4	7.99e-05	0.0228
Chromatin modifying enzymes (R-HSA-3247509)	240	5	0.61	+	8.2	0.000366	0.044
Chromatin organization (R-HSA-4839726)	240	5	0.61	+	8.2	0.000366	0.0418

[truncated: 8 more sheets: STable 10, STable 11, STable 12, STable 13, STable 14, STable 15, STable 16, STable 17]
